# Supplementary material for: Effects of Tylosin, a Direct-Fed Microbial and Feedlot Pen Environment on Phenotypic Resistance among Enterococci Isolated from Beef Cattle Feces
Source: Antibiotics (Basel). 2022 Jan 14;11(1):106. doi: 10.3390/antibiotics11010106 (PMC8772914; doi:10.3390/antibiotics11010106)
Supplement: Supplementary file 1 [file antibiotics-11-00106-s001.zip]

Archive with 1 entries (1 files):
- antibiotics-1500574-supplementary.pdf
